# Supplementary material for: Robust and consistent measures of pattern separation based on information theory and demonstrated in the dentate gyrus
Source: PLoS Comput Biol. 2024 Feb 20;20(2):e1010706. doi: 10.1371/journal.pcbi.1010706 (PMC10906873; doi:10.1371/journal.pcbi.1010706)
Supplement: S1 Code — (ZIP) [file pcbi.1010706.s007.zip]

Archive with 42 entries (35 files):
- Pattern_separation_toolbox_v1.0/analyse_pattern_separation.m
- Pattern_separation_toolbox_v1.0/example_data/
- Pattern_separation_toolbox_v1.0/example_data/example_voltages.mat
- Pattern_separation_toolbox_v1.0/generate_spike_ensembles/
- Pattern_separation_toolbox_v1.0/generate_spike_ensembles/independent_poisson.m
- Pattern_separation_toolbox_v1.0/generate_spike_ensembles/phase_locked.m
- Pattern_separation_toolbox_v1.0/generate_spike_ensembles/spatially_correlated.m
- Pattern_separation_toolbox_v1.0/generate_spike_ensembles/temporally_correlated.m
- Pattern_separation_toolbox_v1.0/info_theory_measures/
- Pattern_separation_toolbox_v1.0/info_theory_measures/calculate_sparsity.m
- Pattern_separation_toolbox_v1.0/info_theory_measures/estimate_MI.m
- Pattern_separation_toolbox_v1.0/info_theory_measures/estimate_RR.m
- Pattern_separation_toolbox_v1.0/info_theory_measures/MI_function.m
- Pattern_separation_toolbox_v1.0/info_theory_measures/RR_function.m
- Pattern_separation_toolbox_v1.0/info_theory_measures/TE_function.m
- Pattern_separation_toolbox_v1.0/other_measures/
- Pattern_separation_toolbox_v1.0/other_measures/decorrelation.m
- Pattern_separation_toolbox_v1.0/other_measures/distance.m
- Pattern_separation_toolbox_v1.0/other_measures/hamming_sparsity.m
- Pattern_separation_toolbox_v1.0/other_measures/orthogonalisation.m
- Pattern_separation_toolbox_v1.0/prepare_spikes/
- Pattern_separation_toolbox_v1.0/prepare_spikes/bin_inputs.m
- Pattern_separation_toolbox_v1.0/prepare_spikes/bin_outputs.m
- Pattern_separation_toolbox_v1.0/prepare_spikes/bin_outputs_delay.m
- Pattern_separation_toolbox_v1.0/prepare_spikes/compute_MI.m
- Pattern_separation_toolbox_v1.0/prepare_spikes/compute_RR.m
- Pattern_separation_toolbox_v1.0/prepare_spikes/compute_TE.m
- Pattern_separation_toolbox_v1.0/prepare_spikes/joint_distribution_MI.m
- Pattern_separation_toolbox_v1.0/prepare_spikes/joint_distribution_RR.m
- Pattern_separation_toolbox_v1.0/prepare_spikes/joint_distribution_TE.m
- Pattern_separation_toolbox_v1.0/start_pattern_separation.m
- Pattern_separation_toolbox_v1.0/tutorials/
- Pattern_separation_toolbox_v1.0/tutorials/pattern_separation_tutorial.mlx
- Pattern_separation_toolbox_v1.0/utility_functions/
- Pattern_separation_toolbox_v1.0/utility_functions/all_rate_codes.m
- Pattern_separation_toolbox_v1.0/utility_functions/plot_raster.m
- Pattern_separation_toolbox_v1.0/utility_functions/spike_expansion_random.m
- Pattern_separation_toolbox_v1.0/utility_functions/spike_thinner_nth.m
- Pattern_separation_toolbox_v1.0/utility_functions/spike_thinner_random.m
- Pattern_separation_toolbox_v1.0/utility_functions/spike_thinner_spatiotemporal.m
- Pattern_separation_toolbox_v1.0/utility_functions/spike_thinner_temporal.m
- Pattern_separation_toolbox_v1.0/utility_functions/voltage2times.m
