# Supplementary material for: Robust and consistent measures of pattern separation based on information theory and demonstrated in the dentate gyrus
Source: PLoS Comput Biol. 2024 Feb 20;20(2):e1010706. doi: 10.1371/journal.pcbi.1010706 (PMC10906873; doi:10.1371/journal.pcbi.1010706)
Supplement: S1 Code — (ZIP) [file pcbi.1010706.s007.zip › Pattern_separation_toolbox_v1.0/generate_spike_ensembles/independent_poisson.m]

% the pattern separation toolbox: analyse spike train ensembles
% Copyright (C) 2022  Alexander D Bird

function [input_spiketimes] = independent_poisson(max_time,n_trial,rate)
%INDEPENDENT_POISSON Generates an uncorrelated set of spike times.

input_spiketimes=cell(n_trial,1);
for trial_ind=1:n_trial
    these_spiketimes=zeros(1);
    running_time=exprnd(1/rate);
    n_spike=0;
    while running_time<max_time
        n_spike=n_spike+1;
        these_spiketimes(n_spike)=running_time;
        running_time=running_time+exprnd(1/rate);
    end
    input_spiketimes{trial_ind}=these_spiketimes;
end
end
