# Supplementary material for: Robust and consistent measures of pattern separation based on information theory and demonstrated in the dentate gyrus
Source: PLoS Comput Biol. 2024 Feb 20;20(2):e1010706. doi: 10.1371/journal.pcbi.1010706 (PMC10906873; doi:10.1371/journal.pcbi.1010706)
Supplement: S1 Code — (ZIP) [file pcbi.1010706.s007.zip › Pattern_separation_toolbox_v1.0/info_theory_measures/calculate_sparsity.m]

% the pattern separation toolbox: analyse spike train ensembles
% Copyright (C) 2022  Alexander D Bird

function [sparsity_obj ] = calculate_sparsity(input,output)
% CALCULATE_SPARSITY Calculates relative sparsity between input and output
% spike ensembles
n_spike_in=0;
for sooth=1:size(input,1)
    n_spike_in=n_spike_in+length(input{sooth});
end

n_spike_out=0;
for sooth=1:size(output,1)
    for rep=1:size(output,2)
        n_spike_out=n_spike_out+length(output{sooth,rep});
    end
end
sparsity=(n_spike_in-n_spike_out/size(output,2))/n_spike_in;

sparsity_obj.sparsity=sparsity;
sparsity_obj.n_spike_in=n_spike_in;
sparsity_obj.n_spike_out=n_spike_out;
end
