# Supplementary material for: Robust and consistent measures of pattern separation based on information theory and demonstrated in the dentate gyrus
Source: PLoS Comput Biol. 2024 Feb 20;20(2):e1010706. doi: 10.1371/journal.pcbi.1010706 (PMC10906873; doi:10.1371/journal.pcbi.1010706)
Supplement: S1 Code — (ZIP) [file pcbi.1010706.s007.zip › Pattern_separation_toolbox_v1.0/utility_functions/all_rate_codes.m]

% the pattern separation toolbox: analyse spike train ensembles
% Copyright (C) 2022  Alexander D Bird

function [all_codes] = all_rate_codes(max_value, n_trial)

basis_vec=0:max_value;
if n_trial==1
    all_codes=combvec(basis_vec)';
elseif n_trial==2
    all_codes=combvec(basis_vec,basis_vec)';
elseif n_trial==3
    all_codes=combvec(basis_vec,basis_vec,basis_vec)';
elseif n_trial==4
    all_codes=combvec(basis_vec,basis_vec,basis_vec,basis_vec)';
elseif n_trial==5
    all_codes=combvec(basis_vec,basis_vec,basis_vec,basis_vec,basis_vec)';
elseif n_trial==6
    all_codes=combvec(basis_vec,basis_vec,basis_vec,basis_vec,basis_vec,basis_vec)';
elseif n_trial==7
    all_codes=combvec(basis_vec,basis_vec,basis_vec,basis_vec,basis_vec,basis_vec,basis_vec)';
elseif n_trial==8
    all_codes=combvec(basis_vec,basis_vec,basis_vec,basis_vec,basis_vec,basis_vec,basis_vec,basis_vec)';
end

end
